# Supplementary material for: A Vacuolar Invertase CsVI2 Regulates Sucrose Metabolism and Increases Drought Tolerance in Cucumis sativus L
Source: Int J Mol Sci. 2021 Dec 24;23(1):176. doi: 10.3390/ijms23010176 (PMC8745504; doi:10.3390/ijms23010176)
Supplement: Supplementary file 1 [file ijms-23-00176-s001.zip]

Archive with 1 entries (1 files):
- ijms-1496269-supplementary.pdf
